# Supplementary material for: Antibiotic-Resistant Salmonella Circulation in the Human Population in Campania Region (2010–2023)
Source: Antibiotics (Basel). 2025 Feb 12;14(2):189. doi: 10.3390/antibiotics14020189 (PMC11851370; doi:10.3390/antibiotics14020189)
Supplement: Supplementary file 1 [file antibiotics-14-00189-s001.zip › Supplementary material S1.xlsx]

## Sheet: Foglio1
	Sex	Age	Hospitalization	Biological specimens	Serovar	Ampicillin	Cephotaxime	cephtazidime	Cefixime CEFO	cefoxitin	amoxicillin/clavulanic acid	Nalidixic Acid	Gentamicin	Streptomycin	Kanamycin	Sulphonamides	Trimethoprim	Chloramphenicol	Tetracyclines	Ciprofloxacin	Tigeciclina	ERITROMICINA	Colistina	AZITROMICINA	MEROPENEM	Pefloxacina	Sulfisoxazole
	FEMALE	4	NO	FAECES	typhimurium	R	S	S	R		R	S	S	R	S	R	R	S	R	S
	FEMALE	63	YES	N.I.	typhimurium	R	S	S	S		R	S	S	R	S	R	S	R	R	S
	FEMALE	7	YES	FAECES	typhimurium	R	S	S	S		R	S	S	R	R	R	S	R	R	S
	MALE	4	YES	FAECES	typhimurium	R	S	S	S		R	S	S	R	S	R	R	S	S	S
	FEMALE	1	NO	FAECES	typhimurium	R	S	S	S		S	S	S	R	S	R	R	S	R	S
	FEMALE	2	YES	URINE	bredeney	S	S	S	S		S	S	S	S	S	S	S	S	S	S
	FEMALE	1	YES	FAECES	monophasic typhimurium 1.4.[5].12:I:-	R	S	S	S		S	R	S	S	S	R	S	S	R	S
	MALE	10	YES	FAECES	monophasic typhimurium 1.4.[5].12:I:-	R	S	S	R		S	R	S	R	S	R	S	R	R	S
	MALE	1	YES	FAECES	edinburg	R	S	S	R		R	S	S	R	S	S	S	R	S	S
	MALE	30	YES	FAECES	enteritidis	S	S	S	S	S	S	S	S	S	S	S		S	S	S
	N.I.	N.I.	YES	FAECES	N.I.	S	S	S	S	S	S	S	S	R	S	S		S	S	S
	FEMALE	2	YES	FAECES	N.I.	S	S	R	S	S	S	R	S	S	S	S		S	S	S
	N.I.	N.I.	N.I.	FAECES	N.I.	S	S	S	S	S	S	S	S	S	S	S	S	S	S	S
	N.I.	N.I.	YES	FAECES	typhimurium	R	S	S	S	S	R	S	S	R	S	R		S	R	S
	FEMALE	0	YES	FAECES	enteritidis	S	S	S	S	S	S	S	S	S	S	S		S	S	S
	FEMALE	N.I.	N.I.	FAECES	enteritidis	S	S	S	S	S	S	S	S	S	S	S		R	S	S
	MALE	32	YES	FAECES	enteritidis	S	S	S	S	S	S	S	S	S	S	S		S	S	S
	FEMALE	N.I.	YES	FAECES	enteritidis	R	S	S	R	S	S	S	S	R	S	S		R	S	S
	MALE	N.I.	N.I.	FAECES	enteritidis	S	S	S	S	S	S	S	S	S	S	S		S	S	S
	N.I.	34	YES	FAECES	enteritidis	S	S	S	S	S	S	S	S	S	S	S		S	S	S
	FEMALE	14	N.I.	FAECES	enteritidis	S	S	S	S	S	S	S	S	S	S	S		S	R	S
	FEMALE	9	N.I.	FAECES	monophasic typhimurium 1.4.[5].12:I:-	R	S	S	S	S	S	S	S	R	S	R		R	R	S
	MALE	1	N.I.	FAECES	Agona	S	S	S	S	S	S	S	S	R	S	S		R	R	S
	MALE	N.I.	YES	FAECES	brandenburg	S	S	S	S	S	S	S	S	R	S	R		R	R	S
	MALE	1	N.I.	FAECES	Agona	S	S	S	S	S	S	S	S	S	S	S		S	S	S
	FEMALE	11	YES	FAECES	manhattan	S	S	S	S	S	S	S	S	R	S	R		S	R	S
	MALE	79	YES	FAECES	derby	S	S	S	S	S	S	S	S	S	S	S		S	S	S
	FEMALE	2	N.I.	FAECES	nyborg	S	S	S	S	S	S	S	S	S	S	S		S	R	S
	FEMALE	N.I.	YES	FAECES	poona	S	S	S	S	S	S	S	S	S	S	S		S	S	S
	FEMALE	51	N.I.	FAECES	monophasic typhimurium 1.4.[5].12:I:-	R	S	S	S	S	R	S	S	R	S	R		S	R	S
	MALE	N.I.	YES	FAECES	monophasic typhimurium 1.4.[5].12:I:-	R	S	S	S	S	S	S	S	R	R	R		S	R	S
	MALE	77	YES	N.I.	enteritidis	S	S	S	S	S	S	S	S	S	S	S		S	S	S
	MALE	N.I.	N.I.	FAECES	typhimurium	S	S	S	S	S	S	S	S	R	S	R		S	S	S
	FEMALE	N.I.	N.I.	FAECES	monophasic typhimurium 1.4.[5].12:I:-	R	S	S	S	S	S	S	S	R	S	R	S	S	R	S
	FEMALE	9	N.I.	FAECES	typhimurium	R	S	S	S	S	S	S	S	R	S	R		R	R	S
	MALE	N.I.	YES	FAECES	typhimurium	R	S	S	S	S	R	S	S	R	S	R	S	R	R	S
	MALE	N.I.	N.I.	FAECES	rissen	S	S	S	S	S	S	S	S	S	S	S		R	R	S
	MALE	N.I.	N.I.	FAECES	bredeney	R	S	S	S	S	R	S	R	R	R	R		R	R	S
	FEMALE	35	NO	FAECES	muenster	S	S	S	S	S	S	R	S	S	S	S		R	R	S
	N.I.	N.I.	N.I.	FAECES	typhi	S	S	S	S	S	S	S	S	S	S	S		S	S	S
	MALE	N.I.	N.I.	FAECES	typhimurium	R	S	S	S	S	R	S	S	R	S	R		R	R	S
	N.I.	N.I.	N.I.	FAECES	typhimurium	R	S	S	S	S	R	S	S	R	S	R		S	S	S
	FEMALE	2	N.I.	FAECES	monophasic typhimurium 1.4.[5].12:I:-	R	S	S	S	S	R	S	S	R	S	R		S	R	S
	FEMALE	N.I.	YES	FAECES	typhimurium	R	S	S	S	S	S	S	S	R	S	R		S	R	S
	MALE	11	YES	FAECES	napoli	S	S	S	S	S	S	S	S	S	S	S		S	S	S
	MALE	2	N.I.	FAECES	typhimurium	R	S	S	S	S	R	S	S	R	S	R	S	S	S	S
	MALE	N.I.	N.I.	FAECES	typhimurium	R	S	R	S	S	S	S	S	R	S	R		S	S	S
	FEMALE	47	N.I.	FAECES	derby	S	S	S	S	S	S	S	S	S	S	S		S	R	S
	MALE	2	N.I.	FAECES	monophasic typhimurium 1.4.[5].12:I:-	R	S	S	S	S	S	S	S	R	S	R		S	R	S
	FEMALE	0	N.I.	FAECES	typhimurium	R	S	S	S	S	R	S	S	R	S	R		R	R	S
	MALE	0	N.I.	FAECES	pomona	S	S	S	S	S	S	S	S	S	S	S		S	S	S
	MALE	3	N.I.	FAECES	typhimurium	S	S	S	S	S	S	S	S	S	S	S		S	S	S
	FEMALE	6	N.I.	FAECES	enteritidis	S	S	S	S	S	S	S	S	S	S	S		S	S	S
	FEMALE	4	N.I.	FAECES	thompson	S	S	S	S	S	S	S	S	S	S	S		S	S	S
	FEMALE	11	N.I.	FAECES	typhimurium	S	S	S	S	S	S	S	S	S	S	S		S	S	S
	MALE	65	N.I.	FAECES	monophasic typhimurium 1.4.[5].12:I:-	S	S	S	S	S	S	S	S	S	S	S	S	S	R	S
	FEMALE	0	YES	FAECES	derby	S	S	R	S	S	S	S	S	R	S	R	S	S	R	S
	MALE	0	YES	FAECES	monophasic typhimurium 1.4.[5].12:I:-	S	S	S	S	S	S	S	S	S	S	S	S	S	R	S
	MALE	4	N.I.	FAECES	typhimurium	S	S	S	S	S	S	S	S	S	S	S	S	S	S	S
	FEMALE	N.I.	N.I.	FAECES	monophasic typhimurium 1.4.[5].12:I:-	S	S	S	S	S	S	S	S	S	R	S	S	S	R	S
	MALE	0	N.I.	FAECES	pomona	S	S	S	S	S	S	S	S	S	S	S	S	S	R	S
	MALE	N.I.	N.I.	FAECES	monophasic typhimurium 1.4.[5].12:I:-	R	S	S	S	S	S	S	S	R	S	R	S	S	R	S
	MALE	N.I.	N.I.	FAECES	monophasic typhimurium 1.4.[5].12:I:-	R	S	S	S	S	S	S	S	S	R	S		S	R	S
	MALE	N.I.	N.I.	FAECES	enteritidis	S	S	S	S	S	S	S	S	S	S	S	S	S	R	S
	MALE	2	N.I.	FAECES	monophasic typhimurium 1.4.[5].12:I:-	S	S	S	S	S	S	S	S	S	S	S	S	S	R	S
	MALE	N.I.	N.I.	FAECES	enteritidis	S	S	S	S	S	S	S	S	S	S	S	S	S	S	S
	MALE	2	YES	FAECES	typhimurium	R	S	S	S	S	S	S	S	S	S	R	R	S	S	S
	FEMALE	73	N.I.	FAECES	manhattan	S	S	S	R	S	S	S	S	S	S	S	S	S	S	S
	FEMALE	77	YES	FAECES	monophasic typhimurium 1.4.[5].12:I:-	R	S	S	S	S	S	S	S	R	S	R	S	S	R	S
	N.I.	29	YES	BLOOD	typhimurium	R	S	S	S	S	R	S	S	R	S	R	S	R	R	S
	FEMALE	5	N.I.	FAECES	typhimurium	S	S	S	S	S	S	S	S	S	S	S	S	S	S	S
	MALE	36	NO	FAECES	monophasic typhimurium 1.4.[5].12:I:-	R	S	S	S	S	S	R	R	R	R	R	R	S	R	S
	FEMALE	1	YES	FAECES	typhimurium	S	S	S	S	S	S	S	S	S	S	S	S	S	S	S
	MALE	3	N.I.	FAECES	bovismorbificans	S	S	S	S	S	S	S	S	S	S	S	S	S	S	S
	FEMALE	4	N.I.	FAECES	napoli	R	R	R	R	S	S	S	S	S	S	S	S	S	S	S
	MALE	14	YES	FAECES	enteritidis	S	S	S	S	S	S	S	S	S	S	S	S	S	S	S
	MALE	43	YES	BLOOD	typhi		S	S					R							S
	MALE	N.I.	N.I.	FAECES	typhimurium	S	S	S	S	S	S	S	S	S	S	R	S	S	R	S
	MALE	5	YES	FAECES	typhimurium	S	S	S	S	S	S	S	S	S	S	R	S	S	R	S
	FEMALE	0	YES	FAECES	typhimurium	S	S	S	S	S	R	R	S	R	S	R	S	S	R	S		S
	MALE	9	YES	FAECES	typhimurium	R	S	S	S	S	R	R	S	R	S	R	S	S	R	S		S
	MALE	80	YES	FAECES	typhimurium	R	S	S	S	S	R	S	S	R	S	R	S	S	R	S		S
	MALE	N.I.	YES	FAECES	typhimurium	R	S	S	S	S	R	S	S	R	S	R	S	S	R	S		S
	FEMALE	71	YES	FAECES	typhimurium	R	R	S	S	S	S	R	S	R	S	R	S	S	R	S		S
	FEMALE	4	YES	FAECES	typhimurium	R	S	S	S	S	R	S	S	R	S	R	S	S	R	S		S
	FEMALE	4	YES	FAECES	typhimurium	R	R	S	R	S	R	S	S	R	S	R	S	S	R	S		S
	FEMALE	71	N.I.	FAECES	typhimurium	R	S	S	S	S	R	S	S	R	S	R	S	S	R	S		S
	MALE	0	YES	FAECES	typhimurium	R	S	S	S	S	S	S	S	R	S	R	S	S	R	S		S
	MALE	9	YES	FAECES	typhimurium	R	S	S	S	S	S	S	S	R	S	R	S	R	R	S		S
	FEMALE	0	YES	FAECES	enteritidis	S	S	S	S	S	S	S	S	S	S	S	S	S	S	S		S
	FEMALE	74	YES	FAECES	typhimurium	R	S	S	S	S	S	S	S	R	S	R	S	S	R	S		S
	N.I.	N.I.	N.I.	FAECES	enteritidis	S	S	S	S	S	S	R	S	S	S	S	S	S	S	S		S
	FEMALE	0	N.I.	FAECES	enteritidis	S	S	S	S	S	S	R	S	S	S	S	S	S	S	S		S
	MALE	52	YES	FAECES	typhimurium	R	S	S	S	S	S	R	S	R	S	R	S	S	R	S		S
	MALE	68	YES	FAECES	typhimurium	R	S	S	S	S	S	S	S	S	S	R	R	S	R	S		S
	MALE	64	YES	FAECES	typhimurium	R	S	S	R	S	S	S	S	S	S	R	S	S	R	S		S
	FEMALE	29	YES	FAECES	infantis	R	R	S	R	S	S	R	S	R	R	R	S	S	R	S		S
	FEMALE	3	N.I.	FAECES	typhimurium	R	S	S	R	S	S	R	S	R	S	R	S	S	R	S		S
	MALE	5	NO	FAECES	typhimurium	S	S	S	S	R	S	R	S	R	S	S	S	R	R	R		S
	MALE	6	YES	BLOOD	napoli	S	S	S	S	S	S	S	S	S	S	S	S	S	R	R		S
	MALE	18	YES	FAECES	napoli	S	S	S	R	S	S	R	S	S	S	S	S	S	S	S		S
	FEMALE	74	YES	FAECES	typhimurium	R	S	S	R	S	R	R	S	R	S	S	S	S	S	S		S
	FEMALE	67	YES	FAECES	enteritidis	S	S	S	R	S	S	R	S	S	S	R	S	R	S	S		S
	FEMALE	58	YES	FAECES	derby	S	R	S	S	S	S	R	S	S	S	R	S	R	R	S		S
	MALE	82	YES	FAECES	napoli	S	S	S	S	S	S	S	S	S	S	R	S	S	R	S		S
	MALE	0	YES	FAECES	typhimurium	S	S	S	S	S	S	R	S	R	S	S	S	S	R	S		S
	FEMALE	N.I.	YES	FAECES	typhimurium	R	S	S	S	S	S	S	S	R	S	R	S	S	R	S		S
	MALE	79	YES	FAECES	derby	S	S	S	S	S	S	S	S	R	S	S	S	S	R	S		S
	FEMALE	51	YES	FAECES	infantis	R	R	S	R	S	S	R	S	S	S	R	S	S	R	R		S
	MALE	6	YES	FAECES	typhimurium	S	S	S	S	S	S	S	S	S	S	R	S	S	R	S		S
	MALE	N.I.	YES	FAECES	typhimurium	R	S	S	S	R	S	S	S	R	S	R	S	S	R	S		S
	FEMALE	8	YES	FAECES	typhimurium	R	S	S	S	S	S	S	S	S	S	R	S	S	R	S		S
	FEMALE	2	YES	FAECES	typhimurium	R	S	S	S	S	S	S	S	R	S	R	S	S	R	S		S
	MALE	N.I.	YES	FAECES	napoli	S	S	S	S	S	S	S	S	S	S	S	S	S	S	S		S
	FEMALE	N.I.	YES	FAECES	typhimurium	S	S	S	S	S	S	S	S	S	S	S	S	S	S	S		S
	FEMALE	N.I.	YES	FAECES	thompson	S	S	S	S	S	S	S	S	R	S	S	S	S	S	S		S
	FEMALE	N.I.	YES	FAECES	enteritidis	S	S	S	S	S	S	S	S	S	S	S	S	S	S	S		S
	MALE	N.I.	YES	FAECES	typhimurium	S	S	S	S	S	S	S	S	S	S	S	S	S	S	S		S
	MALE	N.I.	YES	FAECES	typhimurium	R	R	S	S	S	S	S	S	R	S	R	S	S	R	S		S
	MALE	N.I.	YES	FAECES	typhimurium	R	S	S	S	S	S	S	S	R	S	R	S	R	R	S		S
	MALE	0	N.I.	FAECES	infantis	R	R	S	R	S	S	R	S	S	S	R	S	S	R	S		S
	FEMALE	40	NO	FAECES	N.I.	S	S	S	S	S	S	S	S	R	S	R	S	R	S	S		S
	MALE	2	YES	FAECES	typhimurium	R	S	S	S	S	S	S	S	R	S	R	S	R	R	S		S
	FEMALE	1	YES	FAECES	typhimurium	R	S	S	R	S	S	S	S	R	S	R	S	S	R	S		S
	MALE	12	YES	FAECES	typhimurium	R	S	S	S	S	S	S	S	R	R	R	S	R	R	S		S
	FEMALE	65	YES	FAECES	typhimurium	R	S	S	S	S	S	S	S	R	S	R	S	S	R	S		S
	FEMALE	3	YES	FAECES	typhimurium	S	S	S	S	S	S	S	S	S	S	S	S	S	S	S		S
	FEMALE	23	YES	FAECES	enteritidis	S	S	R	S	S	S	S	S	S	S	S	S	S	S	S		S
	FEMALE	1	YES	FAECES	infantis	S	S	S	S	S	S	R	S	S	R	R	S	S	R	S		S
	MALE	N.I.	N.I.	FAECES	infantis	R	R	S	R	S	S	R	S	S	R	R	S	R	R	S		S
	FEMALE	50	YES	BLOOD	typhi	S	S	S	S	S	S	S	S	S	S	S	S	S	S	S		S
	MALE	14	YES	FAECES	typhimurium	R	S	S	S	S	S	S	S	R	S	R	S	S	R	S		S
	MALE	N.I.	N.I.	BLOOD	napoli	S	S	S	S	S	S	S	S	S	S	S	S	S	S	S		S
	MALE	62	YES	BLOOD	typhi	S	S	S	S	S	S	S	S	R	S	R	S	S	S	S		S
	MALE	68	NO	FAECES	typhimurium	R	S	R	S	S	R	R	S	R	R	R	S	R	R	R		S
	N.I.	N.I.	NO	FAECES	typhimurium	R	R	R	R	R	R	R	R	R	R	R	R	R	R	R		R
	MALE	N.I.	YES	FAECES	napoli	S	S	S	S	S	S	S	S	S	S	S	S	S	S	S		S
	MALE	N.I.	N.I.	FAECES	rissen	R	S	S	S	S	S	R	S	R	R	S	S	R	R	S		S
	MALE	0	YES	FAECES	typhimurium	R	S	S	S	S	R	R	S	R	S	R	S	R	R	S		S
	FEMALE	36	YES	FAECES	napoli	S	S	S	S	S	S	S	S	S	S	S	S	S	S	S		S
	MALE	60	YES	FAECES	typhimurium	S	S	S	S	S	R	S	S	S	S	S	S	S	S	S		S
	FEMALE	30	YES	FAECES	N.I.	R	S	S	R	S	S	S	S	S	S	S	S	S	R	S		S
	FEMALE	3	YES	FAECES	typhimurium	R	S	S	S	S	R	S	S	R	S	R	S	R	R	S
	MALE	77	YES	BLOOD	enteritidis	S	S	S	S	S	S	R	S	S	S	S	S	S	S	R
	MALE	10	YES	FAECES	typhimurium	R	S	S	S	S	R	S	S	R	S	R	S	R	R	R
	FEMALE	65	YES	BLOOD	monophasic typhimurium 1.4.[5].12:I:-	R	S	S	S	S	S	S	S	R	R	R	S	S	R	S
	FEMALE	67	YES	FAECES	monophasic typhimurium 1.4.[5].12:I:-	R	S	S	S	S	S	S	S	R	S	R	S	S	R	S
	MALE	20	YES	BLOOD	typhi	S	S	S	S	S	S	S	S	S	S	R	S	S	S	S		R
	FEMALE	64	YES	FAECES	london	S	S	S	S	S	S	S	S	R	S	S	R	S	S	S
	MALE	2	YES	FAECES	typhimurium	R	S	S	S	S	S	S	S	R	S	R	S	S	R	S		R
	FEMALE	32	YES	FAECES	napoli	S	S	S	S	S	S	S	S	S	S	S		S	S	S
	FEMALE	41	YES	FAECES	rissen	R	S	S	S	S	S	S	S	S	S	S	S	S	R	S
	FEMALE	14	YES	FAECES	napoli	S	S	S	S	S	S	S	S	S	S	S	S	S	S	S
	MALE	N.I.	N.I.	FAECES	napoli	S	S	S	S	S	S	S	S	S	S	S	S	S	S	S
	MALE	76	YES	FAECES	monophasic typhimurium 1.4.[5].12:I:-	R	S	S	S	S	S	S	R	R	S	R	S	S	R	R
	MALE	4	YES	FAECES	napoli	S	S	S	S	S	S	S	S	S	S	S	S	S	S	S
	MALE	N.I.	YES	FAECES	monophasic typhimurium 1.4.[5].12:I:-	R	S	S	S	S	S	R	S	R	S	S	S	S	R	S
	FEMALE	N.I.	YES	FAECES	oranienburg	S	S	S	S	S	S	S	S	S	S	S	S	S	S	S
	FEMALE	27	YES	FAECES	infantis	R	R	S	R	S	S	R	S	S	R	R	R	S	R	R
	FEMALE	1	YES	FAECES	hvittingfoss	S	S	S	S	S	S	S	S	S	S	R	S	S	S	S
	MALE	6	YES	FAECES	monophasic typhimurium 1.4.[5].12:I:-	R	S	S	S	S	S	S	S	R	S	R	R	S	R	S
	MALE	69	YES	BLOOD	enteritidis	S	S	S	S	S	S	S	S	S	S	S	S	S	S	S
	FEMALE	0	N.I.	FAECES	enteritidis	S	S	S	S	S	S	S	S	S	S	S	S	S	S	S
	MALE	53	YES	FAECES	monophasic typhimurium 1.4.[5].12:I:-	R	S	S	S	S	S	S	S	R	S	R	S	S	R	S
	N.I.	2	YES	FAECES	monophasic typhimurium 1.4.[5].12:I:-	R	S	S	S	S	S	S	S	R	S	R	S	S	R	S
	FEMALE	0	YES	FAECES	monophasic typhimurium 1.4.[5].12:I:-	R	S	S	S	S	S	S	S	R	S	R	S	S	R	S
	FEMALE	N.I.	YES	BLOOD	enteritidis	S	S	S	S	S	S	S	S	S	S	S	S	S	S	R
	MALE	62	YES	FAECES	typhimurium	R	S	S	S	S	S	S	S	S	S	S	S	S	S	S
	FEMALE	2	YES	FAECES	enteritidis	S	S	S	S	S	S	S	S	S	S	S	S	S	S	R
	MALE	22	YES	BLOOD	typhi	S	S	S	S	S	S	S	S	S	S	S	S	S	S	S
	MALE	0	YES	FAECES	infantis	R	S	S	S	S	S	R	S	R	R	R	R	S	R	R
	FEMALE	8	YES	FAECES	typhimurium	S	S	S	S	S	S	S	S	S	S	S	S	S	S	S
	MALE	10	YES	FAECES	brandenburg	S	S	S	S	S	S	S	S	R	S	S	S	S	S	R
	FEMALE	0	YES	FAECES	monophasic typhimurium 1.4.[5].12:I:-	R	S	S	S	S	S	S	S	R	S	R	S	S	R	S
	FEMALE	0	YES	FAECES	monophasic typhimurium 1.4.[5].12:I:-	R	S	S	S	S	S	S	R	R	S	R	R	S	R	S
	N.I.	62	YES	N.I.	anatum	S	S	S	S	S	S	S	S	S	S	S	S	S	R	S
	FEMALE	74	YES	FAECES	derby	S	S	S	S	S	S	S	S	S	S	S	S	S	S	S
	MALE	64	YES	FAECES	brandenburg	S	S	S	S	S	S	S	S	R	S	S	S	S	S	R
	MALE	9	YES	FAECES	newport	S	S	S	S	S	S	S	S	S	S	S	S	S	S	S
	MALE	68	YES	FAECES	sandiego	S	S	S	S	S	S	S	S	S	S	S	S	S	S	S
	FEMALE	84	YES	FAECES	coeln	S	S	S	S	S	S	S	S	S	S	S	S	S	S	S
	FEMALE	84	YES	FAECES	rissen	S	S	S	S	S	S	S	S	S	S	R	S	S	R	S
	FEMALE	80	YES	URINE	monophasic typhimurium 1.4.[5].12:I:-	R	S	S	S	S	S	R	S	R	S	R	S	S	R	S
	MALE	37	NO	FAECES	kasenyi	S	S	S	S	S	S	S	S	S	S	S	S	S	S	R
	MALE	18	YES	BLOOD	typhi	S	S	S	S	S	S	S	S	R	S	S	S	S	S	S
	MALE	7	YES	FAECES	saintpaul	R	S	S	S	S	S	R	R	R	R	R	R	R	R	R
	MALE	8	YES	FAECES	enteritidis	S	S	S	S	S	S	S	S	S	S	S	S	S	S	S
	MALE	1	YES	FAECES	monophasic typhimurium 1.4.[5].12:I:-	R	S	S	S	S	S	S	S	S	S	R	S	S	R	R
	MALE	28	YES	FAECES	enteritidis	S	S	S	S	S	S	S	S	S	S	S	S	S	S	S
	FEMALE	0	YES	FAECES	typhimurium	S	S	S	S	S	S	S	S	S	R	S	S	S	S	S
	FEMALE	0	YES	FAECES	derby	S	S	R	S	S	S	S	S	R	S	R	S	S	S	R
	MALE	4	YES	FAECES	panama	R	S	S	S	S	R	S	S	S	S	R	R	S	R	S
	MALE	8	YES	FAECES	panama	R	S	S	R	S	S	S	S	S	S	R	R	S	R	R
	FEMALE	9	NO	FAECES	panama	R	S	S	S	S	S	S	S	S	S	R	R	S	R	S
	FEMALE	1	YES	FAECES	monophasic typhimurium 1.4.[5].12:I:-	R	S	S	S	S	S	S	S	R	S	R	S	S	R	S
	MALE	3	NO	FAECES	typhimurium	S	S	S	S	S	S	S	S	S	S	S	S	S	S	S
	MALE	7	YES	FAECES	typhimurium	S	S	S	S	S	S	S	S	S	S	S	S	S	S	S
	FEMALE	6	YES	FAECES	saintpaul	S	S	S	S	S	S	S	S	S	S	S	S	S	S	S
	FEMALE	0	YES	FAECES	typhimurium	S	S	S	S	S	S	S	S	S	S	S	S	S	S	S
	MALE	78	N.I.	FAECES	panama	R	S	S	S	S	S	R	S	S	S	R	R	S	R	S
	MALE	0	N.I.	FAECES	napoli	S	S	S	S	S	S	S	S	S	S	S	S	S	S	S
	FEMALE	10	YES	FAECES	paratyphi b	S	S	S	S	R	S	S	S	S	S	R	S	R	S	S
	FEMALE	4	YES	FAECES	saintpaul	R	S	S	S	S	S	R	R	R	R	R	R	R	R	R
	FEMALE	9	YES	FAECES	napoli	S	S	S	S	S	S	S	S	S	S	S	S	S	S	S
	FEMALE	10	YES	FAECES	panama	R	S	S	S	S	S	R	S	S	S	R	R	S	R	S
	MALE	8	YES	BLOOD	panama	R	S	S	S	S	R	S	S	S	S	R	R	S	R	S
	FEMALE	2	NO	FAECES	saintpaul	R	S	S	S	S	S	R	R	R	S	R	R	R	R	R
	MALE	7	N.I.	FAECES	enteritidis	S	S	S	S	S	S	S	S	S	S	S	S	S	S	S
	MALE	11	N.I.	FAECES	typhimurium	S	S	S	S	S	S	S	S	S	S	S	R	S	S	S
	FEMALE	24	N.I.	FAECES	enteritidis	S	S	S	S	S	S	S	S	S	S	S	S	S	S	S
	MALE	N.I.	N.I.	FAECES	enteritidis	S	S	S	S	S	S	S	S	S	S	S	S	S	S	S
	FEMALE	N.I.	N.I.	FAECES	enteritidis	S	R	S	S	S	S	S	S	S	S	S	S	S	S	S
	MALE	1	N.I.	FAECES	saintpaul	R	S	S	S	S	S	R	R	R	R	R	R	R	R	R
	FEMALE	1	NO	FAECES	saintpaul	R	S	S	S	S	R	R	R	R	R	R	R	R	R	R
	MALE	0	YES	FAECES	panama	R	S	S	R	S	R	S	S	S	S	R	R	S	R	S
	FEMALE	2	NO	FAECES	napoli	S	S	S	S	S	S	S	S	S	S	S	S	S	S	S
	FEMALE	4	NO	FAECES	enteritidis	S	S	S	S	S	S	S	S	S	S	S	S	S	S	S
	MALE	6	YES	FAECES	enteritidis	S	S	S	S	S	S	S	S	S	S	S	S	S	S	S
	MALE	5	YES	FAECES	enteritidis	S	S	S	S	S	S	S	S	S	S	S	S	S	S	S
	MALE	5	YES	BLOOD	napoli	S	S	S	S	S	S	S	S	S	S	S	S	S	S	R
	MALE	3	YES	FAECES	napoli	S	S	S	S	S	S	S	R	S	S	S	S	S	S	S
	MALE	7	YES	FAECES	enteritidis	S	S	S	S	S	S	S	S	S	S	S	S	S	S	S
	MALE	8	YES	FAECES	saintpaul	R	S	S	S	S	S	R	R	R	R	R	R	R	R	R
	MALE	28	YES	BLOOD	newport	S	S	S	S	S	S	S	S	S	S	S	S	S	S	S
	N.I.	77	YES	FAECES	virchow	S	S	S	S	S	S	R	S	S	S	S	S	S	S	R
	MALE	11	YES	FAECES	typhimurium	S	S	S	S	S	S	S	R	R	S	R	S	R	S	R
	MALE	1	YES	FAECES	monophasic typhimurium 1.4.[5].12:I:-	R	S	S	S	S	S	S	S	R	S	R	S	S	R	S
	FEMALE	8	YES	FAECES	derby	S	S	S	S	S	S	S	S	S	S	S	S	S	S	S
	MALE	58	YES	FAECES	derby	S	S	S	S	S	S	S	S	R	S	R	S	S	R	S
	MALE	37	YES	N.I.	enteritidis	S	S	S	S	S	S	R	S	S	S	S	S	S	S	S
	MALE	21	YES	FAECES	enteritidis	S	S	S	S	S	S	S	S	S	S	S	S	S	S	S		S
	FEMALE	58	YES	FAECES	enteritidis	S	S	S	S	S	S	S	S	S	S	S	S	S	S	S
	FEMALE	70	YES	URINE	enteritidis	S	S	S	S	S	S	S	S	S	S	S	S	S	S	S
	FEMALE	2	N.I.	FAECES	infantis	S	S	S	S	S	S	S	S	S	S	S	S	S	S	S
	FEMALE	1	YES	FAECES	monophasic typhimurium 1.4.[5].12:I:-	R	S	S	S	S	S	S	S	R	S	R	S	S	R	S
	FEMALE	1	YES	FAECES	monophasic typhimurium 1.4.[5].12:I:-	R	S	S	S	S	S	S	S	R	S	R	S	S	R	S
	FEMALE	60	YES	FAECES	napoli	S	S	S	S	S	S	S	S	S	S	S		S	S	S
	FEMALE	77	YES	FAECES	enteritidis	S	S	S	S	S	S	S	S	S	S	S	S	S	S	S
	FEMALE	25	YES	FAECES	enteritidis	S	S	S	S	S	S	S	S	S	S	S	S	S	S	S
	N.I.	78	YES	FAECES	typhi	S	S	S	S	S	S	S	S	S	S	S	S	S	S	S
	MALE	9	YES	FAECES	goldcoast	R	S	S	S	S	S	S	S	R	S	R	R	S	R	S
	MALE	2	YES	FAECES	enteritidis	S	S	S	S	S	S	S	R	S	S	S	S	S	S	R
	MALE	6	YES	FAECES	infantis	R	R	R	R	S	S	R	S	S	R	R	R	S	R	R
	N.I.	N.I.	YES	FAECES	enteritidis	S	S	S	S	S	S	S	S	S	S	S	S	S	S	R
	MALE	3	YES	FAECES	enteritidis	S	S	S	S	S	S	S	S	S	S	S	S	S	S	S
	FEMALE	1	YES	FAECES	enteritidis	S	S	S	S	S	S	S	R	S	S	S	S	S	S	S
	MALE	1	YES	FAECES	monophasic typhimurium 1.4.[5].12:I:-	R	S	S	S	S	S	S	S	R	S	R	S	S	R	S
	FEMALE	56	YES	FAECES	panama	R	S	S	S	S	R	S	S	S	S	R	R	S	R	S
	FEMALE	1	YES	FAECES	monophasic typhimurium 1.4.[5].12:I:-	R	S	S	S	S	S	S	R	R	R	R	R	R	R	S
	MALE	63	YES	FAECES	monophasic typhimurium 1.4.[5].12:I:-	R	S	S	S	S	S	S	S	R	S	R	S	S	R	S
	MALE	10	YES	FAECES	adjame	S	S	S	S	S	S	S	R	R	S	S	S	S	S	S
	FEMALE	7	YES	FAECES	saintpaul	S	S	S	S	S	S	S	S	S	S	S	S	S	S	S
	MALE	65	YES	FAECES	worthington	S	S		S	S	S	S	S	S	S	S	S	S	S	S		S
	FEMALE	0	YES	FAECES	monophasic typhimurium 1.4.[5].12:I:-	R	S	S	S	S	S	S	S	R	S	R	S	S	R	S
	N.I.	30	YES	FAECES	monophasic typhimurium 1.4.[5].12:I:-	R	S	S	S	S	S	S	S	R	S	R	S	S	R	S
	MALE	58	YES	FAECES	bovismorbificans	S	S	S	S	S	S	S	S	R	S	R	S	S	R	S
	MALE	45	YES	FAECES	chingola	S	S	S	S	S	S	S	S	S	S	S	S	S	S	S
	MALE	66	YES	FAECES	derby	S	S	S	S	S	S	S	S	S	S	S	S	S	S	S
	MALE	43	YES	FAECES	muenchen	S	S	S	S	S	S	R	S	S	S	S	S	S	S	R
	FEMALE	56	YES	FAECES	panama	R	S	S	S		R	S			S	R		S	R
	FEMALE	78	YES	FAECES	typhi	S	S	S	S	S	S	S	S	S	S	S	S	S	S	S
	MALE	56	YES	FAECES	monophasic typhimurium 1.4.[5].12:I:-	R	R	S	R	S	R	S	S	R	R	R	R	R	R	S
	FEMALE	27	YES	FAECES	Agona	S	S	S	S	S	S	S	S	S	S	S	S	S	S	S
	FEMALE	0	YES	FAECES	typhimurium	R	S	S	S	S	R	R	S	R	S	R	S	R	R	R
	MALE	0	YES	FAECES	livingstone	S	S	S	S	S	S	S	S	S	S	S	S	S	S	R
	MALE	1	YES	FAECES	infantis	S	S	S	S	S	S	R	S	R	S	R	R	S	R	R
	FEMALE	2	YES	FAECES	napoli	S	S	S	S	S	S	S	S	S	S	S		S	S	S
	MALE	1	YES	FAECES	typhimurium	S	S	S	S	S	S	S	S	S	S	S	S	S	S	R
	MALE	5	YES	FAECES	napoli	S	S	S	S	S	S	S	S	S	S	S		S	S	R
	MALE	N.I.	YES	FAECES	typhimurium	S	S	S	S	S	S	S	S	S	S	S	S	S	S	R
	N.I.	55	YES	FAECES	livingstone	S	S	S	S	S	S	S	S	S	S	S	S	S	S	S
	MALE	2	YES	FAECES	sandiego	S	S	S	S	S	S	S	S	S	S	S		R	S	R
	FEMALE	8	YES	FAECES	monophasic typhimurium 1.4.[5].12:I:-	R	S	S	S	S	S	S	S	R		R		S	R	S
	MALE	3	YES	FAECES	monophasic typhimurium 1.4.[5].12:I:-	R	S	S	S	S	S	S	S	R	S	R		S	R	S
	MALE	11	YES	FAECES	lagos	R	S	S	S	S	S	S	S	R	S	R	S	S	R	S
	FEMALE	43	YES	FAECES	typhimurium	R	S	S	S	S	R	R	S	R	S	R	S	R	R	R
	MALE	74	YES	FAECES	monophasic typhimurium 1.4.[5].12:I:-	R	R	R	R	S	R	S	S	R	S	R	S	S	R	S
	FEMALE	7	YES	FAECES	monophasic typhimurium 1.4.[5].12:I:-	R	S	S	S	S	S	R	S	R	S	R	S	S	R	S
	MALE	2	YES	FAECES	coeln	S	S	S	S	S	S	S	S	S	S	S	S	S	S	S
	FEMALE	10	YES	FAECES	monophasic typhimurium 1.4.[5].12:I:-	R	S	S	S	S	S	S	S	R	S	R	S	S	R	S
	FEMALE	5	YES	FAECES	monophasic typhimurium 1.4.[5].12:I:-	R	S	S	S	S	S	R	S	R	S	R	S	S	R	S
	MALE	13	YES	FAECES	typhimurium	S	S	S	S	S	S	S	S	S	S	S	S	S	S	S
	N.I.	N.I.	YES	FAECES	typhimurium	R	S	S	S	S	R	R	S	R	S	R	S	R	R	R
	MALE	0	YES	FAECES	napoli	S	S	S	S	S	S	S	S	S	S	S	S	S	S	S
	MALE	55	YES	FAECES	miyazaki	S	S	S	S	S	S	S	S	R	S	S	S	S	S	S
	N.I.	N.I.	YES	FAECES	napoli	S	S	S	S	S	S	S	S	S	S	S	S	S	S	S
	MALE	0	YES	FAECES	monophasic typhimurium 1.4.[5].12:I:-	R	S	S	S	S	S	S	S	R	S	R	S	S	R	S
	N.I.	3	YES	FAECES	monophasic typhimurium 1.4.[5].12:I:-	R	S	S	S	S	S	S	S	S	S	S	S	S	R	S
	FEMALE	2	YES	FAECES	monophasic typhimurium 1.4.[5].12:I:-	R	S	S	S	S	S	S	S	R	S	R	S	S	R	S
	MALE	5	YES	FAECES	monophasic typhimurium 1.4.[5].12:I:-	R	S	S	S	S	S	S	R	R	R	R	S	S	R	S
	MALE	7	YES	FAECES	monophasic typhimurium 1.4.[5].12:I:-	R	S	S	S	S	S	S	S	R	S	R	S	S	R	S
	FEMALE	18	YES	FAECES	infantis	R	R	R	R	S	S	R	S	S	S	R	R	S	R	R
	FEMALE	5	YES	FAECES	monophasic typhimurium 1.4.[5].12:I:-	R	S	S	S	S	S	S	S	R	S	R	S	S	R	S
	N.I.	N.I.	N.I.	FAECES	monophasic typhimurium 1.4.[5].12:I:-	R	S	S	S	S	S	S	S	R	S	R	S	S	R	S
	MALE	6	YES	FAECES	brandenburg	S	S	S	S	S	S	S	S	S	S	S	S	S	S	S
	MALE	1	YES	FAECES	monophasic typhimurium 1.4.[5].12:I:-	R	R	S	R	S	S	R	S	R	S	R	S	S	R	R
	MALE	4	YES	FAECES	enteritidis	S	S	S	S	S	S	S	S	S	S	R	S	S	S	S
	FEMALE	3	YES	FAECES	monophasic typhimurium 1.4.[5].12:I:-	R	S	S	S	S	S	S	S	R	S	R	S	S	R	S
	MALE	11	YES	FAECES	brandenburg	S	S	S	S	S	S	S	S	R	S	S	S	S	S	S
	N.I.	N.I.	N.I.	FAECES	enteritidis	S	S	S	S	S	S	S	S	S	S	S	S	S	S	R
	N.I.	N.I.	N.I.	FAECES	enteritidis		S	S	S	S	S	S	S	S	S	R	S	S	S	R
	FEMALE	73	YES	FAECES	derby	S	S	S	S	S	S	S	S	S	S	S	S	S	S	S
	FEMALE	80	YES	BLOOD	monophasic typhimurium 1.4.[5].12:I:-	R	S	S	S	S	R	S	S	R	S	R	S	S	R	S
	MALE	56	N.I.	FAECES	derby	S	S	S	S	S	S	S	S	S	S	S	S	S	S	S
	MALE	61	YES	FAECES	rissen	S	S	S	S	S	S	S	S	S	S	S	S	S	R	R
	FEMALE	0	YES	FAECES	typhimurium	S	S	S	S	S	S	S	S	R	R	S	S	S	S	R
	MALE	5	YES	FAECES	sandiego	S	S	S	S	S	S	R	S	R	S	R	R	S	R	R
	FEMALE	72	YES	FAECES	typhimurium	R	S	R	S		S	S	S	S	S	R	R	S	R	R
	MALE	13	YES	FAECES	brandenburg	S	S	S	S	S	S	S	S	S	S	S	S	S	R	S
	MALE	4	YES	FAECES	enteritidis	S	S	S	S	S	S	S	S	S	S	S	S	S	S	S
	FEMALE	1	YES	FAECES	monophasic typhimurium 1.4.[5].12:I:-	R	S	S	S	S	R	S	S	R	S	R	S	S	R	S
	FEMALE	2	YES	FAECES	coeln	S	S	S	S	S	S	S	S	R	S	S	S	S	S	S
	FEMALE	2	YES	FAECES	napoli	S	S	S	S	S	S	S	S	S	S	S	S	S	S	S
	FEMALE	10	YES	FAECES	derby	S	S	S	S	S	S	S	S	R	S	S	S	S	S	S
	MALE	6	YES	FAECES	give	S	S	S	S	S	R	S	S	S	R	S	S	R	S	S
	FEMALE	N.I.	YES	FAECES	typhimurium	R	S	S	S	S	R	R	S	R	S	R	S	R	R	R
	MALE	0	YES	FAECES	infantis	S	S	S	S	S	S	S	S	S	S	S	S	S	S	S
	FEMALE	3	YES	FAECES	typhimurium	R	S	S	S	S	S	S	S	R	R	R	R	S	R	S
	MALE	3	YES	FAECES	monophasic typhimurium 1.4.[5].12:I:-	S	S	S	R	S	R	S		R	S	R	S	R	R	S
	FEMALE	1	YES	FAECES	monophasic typhimurium 1.4.[5].12:I:-	S	S	S	S	S	S	S	S	S	S	R	S	S	R	S
	MALE	9	YES	FAECES	derby	S	S	S	S	S	S	S	S	S	S	S	S	S	S	S
	FEMALE	7	N.I.	FAECES	monophasic typhimurium 1.4.[5].12:I:-	R	S	S	R	S	S	S	S	R	S	R	R	S	R	S
	MALE	11	YES	FAECES	loanda	S	S	S	S	S	S	S	S	R	R	S	S	S	R	R
	MALE	6	YES	BLOOD	napoli	S	S	S	S	S	S	S	S	S	S	S	S	S	S	S
	FEMALE	1	NO	FAECES	monophasic typhimurium 1.4.[5].12:I:-	R	S	S	S	S	S	S	S	R	S	R	S	S	R	S
	MALE	7	YES	FAECES	monophasic typhimurium 1.4.[5].12:I:-	R	S	S	S	S	R	S	S	R	S	R	S	S	R	S
	MALE	8	YES	FAECES	enteritidis	S	S	S	S	S	S	S	S	S	S	S	S	S	S	S
	FEMALE	6	YES	FAECES	monophasic typhimurium 1.4.[5].12:I:-	R	S	S	S	S	R	S	S	R	S	R	S	S	R	S
	MALE	11	YES	FAECES	monophasic typhimurium 1.4.[5].12:I:-	R	S	S	S	S	R	S	S	R	S	S	S	S	R	S
	FEMALE	4	YES	FAECES	enteritidis	S	S	S	S	S	S	S	S	S	S	S	S	S	S	S
	MALE	55	YES	FAECES	kasenyi	S	S	S	S	S	S	S	S	S	S	S	S	S	S	R
	MALE	0	YES	FAECES	derby	S	S	S	S	S	S	S	S	S	S	S	S	S	S	R
	FEMALE	3	YES	FAECES	monophasic typhimurium 1.4.[5].12:I:-	R	R	S	R	S	R	S	S	R	S	R	S	S	S	S
	MALE	18	YES	FAECES	napoli	S	S	S	S	S	S	S	S	S	S	S	S	S	S	S
	MALE	11	YES	FAECES	litchfield	S	S	S	S	S	S	S	S	R	S	R	S	S	S	S
	MALE	53	YES	BLOOD	derby	S	S	S	S	S	S	S	S	S	S	S	S	S	S	S
	MALE	67	YES	FAECES	newport	S	S	S	S	S	S	S	S	S	S	S	S	S	S	S
	FEMALE	N.I.	YES	FAECES	rissen	S	S	S				S	S				S	S	S	S	S		S	R	S
	FEMALE	N.I.	YES	FAECES	enteritidis	S	S	S				S	S				S	S	S	S	S		S	R	S
	MALE	N.I.	YES	FAECES	enteritidis	S	S	S		S	S	S	S	S			S	S	R	S	S		S	S
	FEMALE	N.I.	YES	FAECES	enteritidis	S	S	S		S		S	S	S				S	S	S				R
	MALE	N.I.	YES	BLOOD	enteritidis	S	S	S		S	S	S	S	S				S	S	S				R
	FEMALE	N.I.	N.I.	FAECES	enteritidis	S	S	S		S	S	R	S	S					S	R				R	S
	MALE	N.I.	YES	FAECES	rissen	S	S	S		S	S	S	S	S				S	S	R				R
	FEMALE	N.I.	YES	BLOOD	enteritidis	S	S	S				S	S				S	S	S	S	S		S	R	S
	MALE	N.I.	YES	FAECES	rissen	S	S	S				S	S				S	R	R	S	S		S	R	S		S
	MALE	N.I.	YES	FAECES	typhi	R	R	R		S	R	R	R	R			S	S	R	S	S		R	R
	MALE	N.I.	YES	BLOOD	typhimurium	S	S	S				S	S				S	S	S	S	S		S	R	S
	FEMALE	N.I.	YES	FAECES	rissen	S	S	S				S	S				S	S	S	S	S		S	R	S
	MALE	N.I.	YES	FAECES	typhimurium	R	S	S				S	S				S	S	R	S	S		S	R	S		S
	MALE	N.I.	YES	BLOOD	enteritidis	S	S	S				R	S				S	S	S	R	S		R	R	S
	N.I.	N.I.	YES	FAECES	give	S	S	S		S	S	S	S	S			S	S	R	S	S		S	S
	MALE	N.I.	YES	FAECES	typhimurium	S	S	S				S	S				S	S	R	S	S		S	R	S
	MALE	N.I.	YES	FAECES	give	S	S	S				S	S				S	S	S	R	S		S	R	S
	MALE	N.I.	YES	FAECES	subspii	S	S	S				S	S				S	S	S	S	S		S	R	S
	FEMALE	N.I.	YES	FAECES	napoli	S	S	S				S	R				S	S	S	S	S		S	R	S
	FEMALE	N.I.	YES	FAECES	napoli	S	S	S				S	S				S	S	S	S	S		S	R	S
	FEMALE	N.I.	YES	FAECES	enteritidis	S	S	S				S	S				S	S	S	S	S		S	R	S
	FEMALE	N.I.	YES	FAECES	typhimurium	R	S	S				S	S				R	R	R	R	S		S	R	S
	MALE	N.I.	YES	FAECES	monophasic typhimurium 1.4.[5].12:I:-	R	S	S				S	S				R	R	R	R	S		S	R	S
	FEMALE	N.I.	YES	FAECES	monophasic typhimurium 1.4.[5].12:I:-	R	S	S				S	R				S	S	R	S	S		S	R	S
	MALE	N.I.	YES	FAECES	muenchen	S	S	S				R	S				S	S	S	R	S		S	R	S
	FEMALE	N.I.	YES	FAECES	enteritidis	S	S	S				S	S				S	S	S	S	S		S	R	S
	FEMALE	N.I.	YES	FAECES	monophasic typhimurium 1.4.[5].12:I:-	R	S	S				S	S				S	S	R	S	S		S	R	S
	FEMALE	N.I.	YES	FAECES	monophasic typhimurium 1.4.[5].12:I:-	R	S	S				S	R				S	S	R	S	S		S	R	S
	FEMALE	N.I.	YES	FAECES	monophasic typhimurium 1.4.[5].12:I:-	R	S	S				S	R				S	S	R	S	S		S	R	S
	MALE	N.I.	YES	FAECES	give	S	S	S				S	S				S	S	S	S	S		S	R	S
	MALE	N.I.	YES	FAECES	typhimurium	S	S	S				S	S				S	S	S	S	S		S	R	S
	FEMALE	N.I.	YES	FAECES	monophasic typhimurium 1.4.[5].12:I:-	R	S	S				S	S				S	S	R	R	S		S	R	S
	MALE	N.I.	YES	FAECES	monophasic typhimurium 1.4.[5].12:I:-	R	S	S				S	S				S	S	R	S	S		S	R	S
	MALE	N.I.	YES	FAECES	monophasic typhimurium 1.4.[5].12:I:-	R	S	S				S	S				S	S	R	R	S		S	R	S
	MALE	N.I.	YES	FAECES	monophasic typhimurium 1.4.[5].12:I:-	R	S	S				S	S				S	S	R	S	S		S	R	S
	MALE	N.I.	YES	FAECES	enteritidis	S	S	S				S	S				S	S	S	S	S		S	R	S
	FEMALE	N.I.	YES	FAECES	monophasic typhimurium 1.4.[5].12:I:-	R	S	S				S	R				S	S	R	S	S		S	R	S
	FEMALE	N.I.	YES	FAECES	pomona	S	S	S				S	S				S	S	S	S	S		S	R	S
	MALE	N.I.	YES	FAECES	enteritidis	S	S	S				S	S				S	S	S	S	S		S	R	S
	FEMALE	N.I.	YES	FAECES	napoli	S	S	S				S	S				R	S	S	S	S		S	R	S
	MALE	N.I.	YES	FAECES	napoli	R	S	S				S	S				S	R	R	S	S		S	R	S
	FEMALE	N.I.	YES	FAECES	bredeney	R	S	S				S	S				R	R	R	R	S		S	R	S
	FEMALE	N.I.	YES	FAECES	derby	S	S	S				S	S				S	S	S	S	S		S	R	S
	MALE	N.I.	YES	FAECES	derby	S	S	S				S	S				S	S	S	S	S		S	R	S
	MALE	N.I.	no	FAECES	monophasic typhimurium 1.4.[5].12:I:-	R	S	S				S	S				S	S	R	S	S		S	R	S
	FEMALE	N.I.	YES	FAECES	typhimurium	R	R	R				S	S				R	S	S	S	S		S	R	S
	FEMALE	N.I.	YES	FAECES	typhimurium	R	S	S				S	S				R	S	S	S	S		S	R	S
	MALE	N.I.	YES	FAECES	typhimurium	R	S	S				S	S				S	S	S	S	S		S	R	S
	MALE	N.I.	YES	FAECES	thompson	S	S	S				S	S				S	S	S	S	S		S	R	S
	FEMALE	N.I.	YES	FAECES	monophasic typhimurium 1.4.[5].12:I:-	R	S	S				S	S				S	S	R	S	S		S	R	S
	FEMALE	N.I.	no	FAECES	derby	S	S	S				S	S				S	S	S	S	S		S	R	S
	FEMALE	N.I.	YES	FAECES	thompson	S	S	S				S	S				S	R	S	S	S		S	R	S
	MALE	N.I.	YES	BLOOD	brandenburg	S	S	S				S	S				S	R	S	S	S		S	R	S
	FEMALE	N.I.	YES	FAECES	derby	R	R	R				S	S				S	S	S	S	S		S	R	S
	MALE	N.I.	YES	FAECES	monophasic typhimurium 1.4.[5].12:I:-	R	S	S				S	S				S	S	R	S	S		S	R	S
	FEMALE	N.I.	YES	BLOOD	infantis	R	S	S		S	S	R	S	R			R	S	R	R			S		S	R	R
	MALE	N.I.	YES	FAECES	monophasic typhimurium 1.4.[5].12:I:-	R	S	S				S	S				S	S	S	S	S		S	R	S
	MALE	N.I.	YES	FAECES	rissen	R	S	S				S	S				R	S	S	S	S		S	R	S
	FEMALE	N.I.	YES	FAECES	monophasic typhimurium 1.4.[5].12:I:-	R	S	S				R	S				S	S	R	R	S		S	R	S
	FEMALE	N.I.	YES	FAECES	napoli	S	S	S				S	S				S	S	S	S	S		S	R	S
	FEMALE	N.I.	YES	FAECES	bovismorbificans	R	S	S				S	S				R	R	S	S	S		S	R	S
	MALE	N.I.	YES	FAECES	enteritidis	S	S	S				S	S				S	S	S	S	S		S	R	S
	FEMALE	N.I.	YES	FAECES	monophasic typhimurium 1.4.[5].12:I:-	R	S	S				S	S				S	S	R	S	S		S	R	S
	FEMALE	N.I.	YES	FAECES	szentes	S	S	S				S	S				S	S	S	S	S		S	R	S
	FEMALE	N.I.	YES	FAECES	infantis	R	S	S				R	S				S	S	R	R	S		S	R	S
	MALE	N.I.	YES	FAECES	bovismorbificans	S	S	S				S	S				S	S	S	S	S		S	R	S
	FEMALE	N.I.	YES	FAECES	monophasic typhimurium 1.4.[5].12:I:-	R	S	S				R	S				S	S	R	R	S		S	R	S
	MALE	N.I.	YES	BLOOD	strathcona	S	S	S				S	S				S	S	S	S	S		S	R	S
	MALE	N.I.	YES	FAECES	enteritidis	S	S	S				S	S				S	S	S	S	S		S	R	S
	MALE	N.I.	YES	FAECES	kapemba	S	S	S				S	S				S	S	S	S	S		R	R	S
	FEMALE	N.I.	YES	FAECES	london	S	S	S				S	S				S	S	S	S	S		S	R	S
	MALE	N.I.	YES	FAECES	monophasic typhimurium 1.4.[5].12:I:-	R	S	S				S	S				S	S	R	S	S		S	R	S
	FEMALE	N.I.	YES	FAECES	Group4	S	S	S				S	S				S	S	S	S	S		S	R	S
	MALE	N.I.	YES	FAECES	monophasic typhimurium 1.4.[5].12:I:-	R	S	S				S	S				S	S	R	S	S		S	R	S
	MALE	N.I.	YES	FAECES	brandenburg	R	R	S				R	S				R	S	R	R	S		R	R	S
	MALE	N.I.	YES	FAECES	stenley	S	S	S				S	S				S	S	S	S	S		S	R	S
	MALE	N.I.	YES	FAECES	enteritidis	S	S	S				S	S				S	S	S	S	S		S	R	S
	MALE	N.I.	YES	FAECES	infantis	S	S	S				S	S				S	S	S	S	S		S	R	S
	N.I.	N.I.	YES	FAECES	szentes	S	S	S				S	S				S	S	S	S	S		S	R	S
	FEMALE	N.I.	YES	FAECES	derby	S	S	S				S	S				S	S	R	S	S		S	R	S
	MALE	N.I.	YES	FAECES	monophasic typhimurium 1.4.[5].12:I:-	R	S	S				S	S				S	S	S	S	S		S	R	S
	FEMALE	N.I.	YES	FAECES	monophasic typhimurium 1.4.[5].12:I:-	R	S	S				R	S				S	S	R	R	S		S	R	S
	MALE	N.I.	YES	URINE	typhimurium	R	S	S				S	S				R	S	R	S	R		S	R	S
	MALE	N.I.	YES	N.I.	enteritidis	S	S	S				R	S				S	S	S	R	S		R	R	S
	MALE	N.I.	YES	FAECES	infantis	R	R	R				R	S				R	S	R	R	S		S	R	S
	FEMALE	N.I.	YES	FAECES	infantis	R	R	R				R	S				R	S	R	R	S		S	R	S
	MALE	N.I.	YES	FAECES	enteritidis	S	S	S				S	S				S	S	S	S	S		R	R	S
	FEMALE	N.I.	YES	BLOOD	derby	R	R	R				S	S				S	S	R	S	S		S	R	S
	FEMALE	N.I.	YES	FAECES	enteritidis	R	S	S				S	S				R	S	R	S	S		R	R	S
	FEMALE	N.I.	YES	FAECES	enteritidis	S	S	S				S	S				S	S	S	S	S		S	R	S
	MALE	N.I.	YES	FAECES	enteritidis	S	S	S				S	S				S	S	S	S	S		R	R	S
	MALE	N.I.	YES	FAECES	infantis	R	R	R				R	S				R	S	R	R	S		S	R	S
	FEMALE	N.I.	YES	FAECES	enteritidis	S	S	S				S	S				S	S	S	S	S		S	R	S
	FEMALE	N.I.	YES	FAECES	enteritidis	S	S	S				S	S				S	S	S		S		S	R
	MALE	N.I.	YES	FAECES	enteritidis	S	S	S				S	S				S	S	S	S	S		R	R	S
	MALE	N.I.	YES	FAECES	monophasic typhimurium 1.4.[5].12:I:-	R	S	S				S	S				S	S	R	S	S		S	R	S
	MALE	N.I.	YES	FAECES	typhimurium	S	S	S				S	S				S	S	S	S	S		S	R	S
	FEMALE	N.I.	YES	FAECES	brandenburg	S	S	S				S	S				S	S	S	S	S		S	R	S
	MALE	N.I.	YES	FAECES	kottbus	S	S	S				S	S				S	S	S	S	S		S	R	S
	FEMALE	N.I.	YES	FAECES	Agbeni	S	S	S				S	S				S	S	R	R	S		S	R	S
	MALE	N.I.	YES	FAECES	stenley	S	S	S				S	S				S	S	S	S	S		S	R	S
	MALE	N.I.	YES	FAECES	bovismorbificans	S	S	S				S	S				S	S	S	S	S		S	R	S
	MALE	N.I.	YES	FAECES	monophasic typhimurium 1.4.[5].12:I:-	R	S	S				R	S				S	S	R	R	S		S	R	S
	FEMALE	N.I.	YES	FAECES	typhimurium	S	S	S				S	S				S	S	S	S	S		S	R	S
	MALE	N.I.	YES	FAECES	enteritidis	S	S	S				S	S				S	R	S	S	S		S	R	S
	MALE	N.I.	YES	FAECES	monophasic typhimurium 1.4.[5].12:I:-	R	S	S				S	S				S	S	R	S	S		S	R	S
	FEMALE	N.I.	YES	FAECES	infantis	R	S	S				S	R				S	S	R	S	S		S	R	S
	MALE	N.I.	YES	BLOOD	N.I.	S	S	S		S	S	S	S				S	S	S	S	S		S	R	S	S	S
	MALE	N.I.	YES	FAECES	enteritidis	S	S	S				S	S				S	S	S	S	S		S	R	S
	MALE	N.I.	YES	FAECES	N.I.	S	S	S		S	S	S	S				S	S	S		S		S	R	S	S	S
	FEMALE	N.I.	no	FAECES	monophasic typhimurium 1.4.[5].12:I:-	R	S	S				S	S				S	S	S	S	S		S	R	S
	MALE	N.I.	YES	BLOOD	goldcoast	S	S	S		S	S	S	S				S	S	S	S	S		S	R	S	S	S
	FEMALE	N.I.	YES	FAECES	monophasic typhimurium 1.4.[5].12:I:-	R	S	R				S	S				S	S	R	S	S		S	R	S
	FEMALE	N.I.	YES	FAECES	monophasic typhimurium 1.4.[5].12:I:-	R	S	S				S	S				S	S	R	S	S		S	R	S
	MALE	N.I.	YES	FAECES	monophasic typhimurium 1.4.[5].12:I:-	R	S	S				S	R				S	S	R	S	S		S	R	S
	MALE	N.I.	YES	FAECES	give	S	S	S				S	S				S	S	S	S	S		S	R	S
	FEMALE	N.I.	YES	FAECES	strathcona	S	S	S				S	S				S	S	S	S	S		S	R	S
	FEMALE	N.I.	YES	FAECES	enteritidis	S	S	S				S	S				S	S	S	S	S		R	R	S
	FEMALE	N.I.	YES	FAECES	monophasic typhimurium 1.4.[5].12:I:-	R	S	S				S	S				S	S	R	S	S		S	R	S
	MALE	N.I.	YES	FAECES	enteritidis	S	S	S				S	S				S	S	S	S	S		R	R	S
	MALE	N.I.	YES	FAECES	london	S	S	S				S	S				S	S	S	S	S		S	R	S
	MALE	61	YES	URINE	typhimurium	S	S	S		S	S	S	S				S	S	S	S	S		S	R	S	S	S
	MALE	N.I.	YES	FAECES	litchfield	S	S	S				S	S				S	S	S	S	S		S	R	S
	FEMALE	N.I.	YES	FAECES	apeyeme	S	S	S				S	S				S	S	S	S	S		S	R	S
	MALE	N.I.	YES	FAECES	coeln	S	S	S				S	S				S	S	S	S	S		S	R	S
	MALE	N.I.	YES	FAECES	coeln	S	S	S				S	S				S	S	S	S	S		S	R	S
	MALE	N.I.	YES	FAECES	monophasic typhimurium 1.4.[5].12:I:-	R	S	S				S	R				S	S	R	S	S		S	R	S
	FEMALE	N.I.	no	FAECES	fischerhuette	S	S	S				S	S				S	S	S	S	S		S	R	S
	MALE	N.I.	no	N.I.	monophasic typhimurium 1.4.[5].12:I:-	R	S	S				S	S				S	S	R	S	S		S	R	S
	MALE	N.I.	YES	FAECES	napoli	S	S	S		S	S	S	S				S	S	S	S	S		S	R	S	S	S
	FEMALE	N.I.	YES	FAECES	enteritidis	S	S	S				S	S				S	S	S	S	S		S	R	S
	FEMALE	N.I.	YES	FAECES	Agona	S	S	S				S	S				S	S	R	S	S		S	R	S
	N.I.	N.I.	YES	FAECES	litchfield	S	S	S				S	S				S	S	S	S	S		S	R	S
	MALE	N.I.	YES	FAECES	muenster	S	S	S		S	S	S	S				S	S	S	S	S		S	R	S	S	S
	FEMALE	N.I.	YES	FAECES	enteritidis	S	S	S				S	S				S	S	S	S	S		S	R
	MALE	N.I.	YES	BLOOD	monophasic typhimurium 1.4.[5].12:I:-	R	S	S				S	S				S	S	S	S	S		S	R	S
	MALE	N.I.	no	URINE	infantis	S	S	S				S	S				S	S	S	S	S		S	R	S
	MALE	N.I.	no	FAECES	enteritidis	S	S	S				S	S				S	S	S	S	S		S	R	S
	FEMALE	N.I.	YES	FAECES	monophasic typhimurium 1.4.[5].12:I:-	R	S	S				S	S				R	S	S	S	S		S	R	S
	MALE	N.I.	YES	URINE	strathcona	S	S	S				S	S				S	S	S	S	S		S	R	S
	MALE	N.I.	YES	FAECES	subspii	S	S	S		S	S	S	S				S	S	S	S	S		S	R	S	S	S
	MALE	N.I.	YES	FAECES	enteritidis	S	S	S				S	S				S	S	S	S	S		S	R	S
	MALE	N.I.	YES	FAECES	enteritidis	S	S	S				S	S				S	S	S	S	S		R	R	S
	MALE	N.I.	YES	FAECES	napoli	S	S	S				S	S				S	S	S	S	S		S	R	S
	FEMALE	N.I.	YES	FAECES	newport	S	S	S				S	S				S	S	S	S	S		S	R	S
	MALE	N.I.	YES	FAECES	napoli	S	S	S				S	S				S	S	S	S	S		S	R	S
	MALE	N.I.	YES	FAECES	enteritidis	S	S	S				S	S				S	S	S	S	S		R	R	S
	MALE	N.I.	YES	FAECES	enteritidis	S	S	S				S	S				S	S	S	S	S		R	R	S
	FEMALE	N.I.	YES	FAECES	mishmarhaemek	S	S	S				S	S				S	S	S	S	S		S	R	S
	MALE	N.I.	YES	FAECES	enteritidis	S	S	S				S	S				S	S	S	S	S		S	R	S
	FEMALE	2	YES	FAECES	litchfield	S	S	S				S	S				S	S	S	S	S		S	R	S
	MALE	0	YES	FAECES	duesseldorf	S	S	S				S	S				S	S	S	S	S		S	R	S
	MALE	N.I.	YES	FAECES	infantis	R	R	R		S	S	R	S				R	S	R	R	S		S	R	S	R	R
	FEMALE	N.I.	YES	FAECES	litchfield	S	S	S				S	S				S	S	S	S	S		S	R	S
	FEMALE	N.I.	YES	FAECES	napoli	S	S	S				S	S				S	S	S	S	S		S	R	S
	MALE	N.I.	YES	FAECES	typhimurium	R	S	S				S	S				S	R	R	S	S		S	R	S
	FEMALE	N.I.	YES	FAECES	enteritidis	S	S	S				S	S				S	S	S	S	S		S	R	S
	MALE	N.I.	YES	FAECES	monophasic typhimurium 1.4.[5].12:I:-	S	S	S				S	S				S	S	R	S	S		S	R	S
	MALE	N.I.	YES	BLOOD	monophasic typhimurium 1.4.[5].12:I:-	R	S	S				S	S				S	S	R	S	S		S	R	S
	MALE	N.I.	YES	FAECES	napoli	S	S	S				S	S				S	S	S	S	S		S	R	S
	FEMALE	N.I.	YES	FAECES	typhimurium	R	S	S				S	R				R	R	R	S	S		S	R	S
	MALE	N.I.	YES	BLOOD	typhimurium	S	S	S				S	S				S	S	S	S	S		S	R	S
	MALE	N.I.	YES	N.I.	brandenburg	S	R	S				R	S				R	R	R	R	S		S	R	S
	FEMALE	N.I.	YES	FAECES	staleyville	S	S	S		S	S	R	S				S	S	S	R	S		S	R	S	R	S
	MALE	N.I.	YES	FAECES	coeln	S	S	S				S	S				S	S	S	S	S		S	R	S
	MALE	N.I.	YES	BLOOD	enteritidis	S	S	S				S	S				S	S	S	S	S		R	R	S
	FEMALE	N.I.	YES	FAECES	monophasic typhimurium 1.4.[5].12:I:-	R	S	S				S	S				S	S	R	S	S		S	R	S
	FEMALE	N.I.	YES	FAECES	infantis	R	R	R		S	S	R	S				R	S	R	R	S		S	R	S	R	R
	MALE	N.I.	YES	FAECES	infantis	S	S	S				S	S				S	S	S	S	S		R		S
	MALE	N.I.	YES	FAECES	monophasic typhimurium 1.4.[5].12:I:-	R	S	S				S	S				S	S	R	S	S		S	R	S
	MALE	N.I.	YES	FAECES	give	S	S	S		S	S	S	S				S	S	R	S	S		S	R	S	S	S
	MALE	N.I.	YES	FAECES	give	S	S	S				S	S				R	R	S	S	S		S	R	S
	MALE	N.I.	YES	N.I.	rissen	S	S	S				S	S				R	R	S	S	S		S	R	S
	MALE	15	no	BLOOD	enteritidis	S	S	S				S	S				S	S	S	S	S		R	R	S
	MALE	N.I.	YES	BLOOD	monophasic typhimurium 1.4.[5].12:I:-	R	S	S				S	S				R	R	R	S	S		S	R	S
	MALE	N.I.	YES	FAECES	typhimurium	S	S	S				S	S				S	S	S	S	S		S	R	S
	FEMALE	N.I.	no	FAECES	enteritidis	S	S	S				S	S				S	S	S	S	S		S	R	S
	FEMALE	N.I.	no	FAECES	kingstom	S	S	S				S	S				S	S	S	S	S		S	R	S
	MALE	N.I.	N.I.	FAECES	enteritidis	S	S	S				S	S				S	S	S	S	S		R	R	S
	FEMALE	45	YES	FAECES	london	R	S	S				S	S				R	S	R	R	S		S	R	S
	FEMALE	N.I.	YES	FAECES	monophasic typhimurium 1.4.[5].12:I:-	R	S	S				S	R				S	S	R	S	S		S	R	S
	MALE	N.I.	YES	FAECES	bovismorbificans	S	S	S				S	S				S	S	S	S	S		S	R	S
	FEMALE	N.I.	N.I.	FAECES	enteritidis	S	S	S				R	S				S	S	S	R	S		S	R	S
	FEMALE	N.I.	YES	FAECES	monophasic typhimurium 1.4.[5].12:I:-	R	S	S				S	S				S	S	R	S	S		S	R	S
	FEMALE	N.I.	YES	FAECES	monophasic typhimurium 1.4.[5].12:I:-	R	S	S				S	R				S	S	R	S	S		S	R	S
	MALE	N.I.	YES	FAECES	N.I.	S	S	S				S	S				S	S	S	S	S		R	R	S
	FEMALE	N.I.	YES	FAECES	bovismorbificans	S	S	S				S	S				S	S	S	S	S		S	R	S
	FEMALE	N.I.	YES	FAECES	singapore	S	S	S				S	S				S	S	S	S	S		S	R	S
	MALE	N.I.	YES	FAECES	monophasic typhimurium 1.4.[5].12:I:-	R	S	S				S	S				S	S	R	S	S		S	R	S
	FEMALE	N.I.	YES	FAECES	monophasic typhimurium 1.4.[5].12:I:-	R	S	S				S	S				S	S	R	S	S		S	R	S
	FEMALE	N.I.	YES	FAECES	enteritidis	S	S	S				S	S				S	S	S	S	S		R	R	S
	N.I.	N.I.	YES	FAECES	monophasic typhimurium 1.4.[5].12:I:-	R	S	S				S	R				S	R	R	S	S		S	R	S
	MALE	N.I.	YES	FAECES	monophasic typhimurium 1.4.[5].12:I:-	R	S	S				S	S				S	S	R	S	S		S	R	S
	MALE	N.I.	YES	FAECES	monophasic typhimurium 1.4.[5].12:I:-	R	S	S				S	S				S	S	R	S	S		S	R	S
	MALE	N.I.	YES	BLOOD	brandenburg	R	S	S				S	S				S	S	S	S	S		S	R	S
	N.I.	N.I.	N.I.	FAECES	panama	S	S	S				S	S				S	S	S	S	S		S	R	S
	MALE	N.I.	YES	FAECES	monophasic typhimurium 1.4.[5].12:I:-	R	S	S				S	S				S	S	R	S	S		S	R	S
	MALE	N.I.	YES	FAECES	monophasic typhimurium 1.4.[5].12:I:-	R	S	S				S	S				S	S	R	S	S		S	R	S
	MALE	N.I.	YES	FAECES	derby	S	S	S				S	S				S	R	R	S	S		S	R	S
	MALE	N.I.	YES	FAECES	monophasic typhimurium 1.4.[5].12:I:-	R	S	S				S	S				S	S	R	S	S		S	R	S
	FEMALE	N.I.	YES	FAECES	monophasic typhimurium 1.4.[5].12:I:-	R	S	S				S	S				S	S	R	S	S		S	R	S
	FEMALE	N.I.	YES	FAECES	infantis	S	S	S				S	S				S	S	S	S	S		S	R	S
	MALE	N.I.	YES	FAECES	goldcoast	R	R	R		S	S	S	S				R	S	S	S	S		S	R	S	S
	MALE	N.I.	YES	FAECES	infantis	S	S	S				S	S				S	S	S	S	S		S	R	S
	FEMALE	N.I.	YES	BLOOD	monophasic typhimurium 1.4.[5].12:I:-	R	S	S				S	S				S	S	R	S	S		S	R	S
	MALE	N.I.	YES	BLOOD	infantis	S	S	S				S	S				S	S	S	S	S		S	R	S
	MALE	N.I.	YES	FAECES	monophasic typhimurium 1.4.[5].12:I:-	R	S	S				S	S				S	S	R	S	S		S	R	S
	MALE	N.I.	YES	FAECES	enteritidis	S	S	S				S	S				S	S	S	S	S		S	R	S
	FEMALE	N.I.	YES	FAECES	monophasic typhimurium 1.4.[5].12:I:-	R	S	S				S	S				S	S	R	S	S		S	R	S
	MALE	N.I.	YES	FAECES	infantis	S	S	S				S	S				S	S	S	S	S		S	R	S
	MALE	N.I.	YES	FAECES	typhimurium	R	S	S				S	S				S	R	R	S	S		S	R	S
	MALE	N.I.	YES	FAECES	infantis	S	S	S				S	S				S	S	S	S	S		S	R	S
	MALE	N.I.	YES	FAECES	give	S	S	S				S	S				S	S	S	S	S		S	R	S
	N.I.	N.I.	YES	FAECES	enteritidis	S	S	S				S	S				S	S	S	S	S		S	R	S
	MALE	N.I.	YES	FAECES	infantis	S	S	S				S	S				S	S	S	S	S		S	R	S
	MALE	77	YES	FAECES	montevideo	S	S	S				S	S				S	S	S	S	S		S	R	S
	FEMALE	N.I.	YES	FAECES	napoli	S	S	S				S	S				S	S	S	S	S		S	R	S
	MALE	N.I.	YES	FAECES	enteritidis	S	S	S				R	S				S	S	S	R	S		R	R	S
	FEMALE	N.I.	YES	FAECES	infantis	S	S	S				S	S				S	S	S	S	S		S	R	S
	MALE	N.I.	YES	FAECES	monophasic typhimurium 1.4.[5].12:I:-	R	S	S				S	R				S	R	R	S	S		S	R	S
	MALE	N.I.	YES	FAECES	typhimurium	R	S	S				S	S				S	S	S	S	S		S	R	S
	MALE	N.I.	YES	FAECES	typhimurium	R	S	S				S	S				S	S	S	S	S		S	R	S
	MALE	N.I.	YES	FAECES	rissen	S	S	S				S	S				S	S	S	S	S		S	R	S
	MALE	N.I.	YES	FAECES	monophasic typhimurium 1.4.[5].12:I:-	R	S	S				S	S				R	R	R	R	S		S	R	S
	MALE	N.I.	YES	FAECES	enteritidis	R	S	S				S	S				R	R	R	S	S		S	R	S
	FEMALE	N.I.	YES	FAECES	typhimurium	R	S	S				R	S				R	S	R	R	S		S	R	S
	MALE	N.I.	YES	FAECES	menston	S	S	S				S	R				S	S	R	R	S		S	R	S
	FEMALE	N.I.	YES	FAECES	enteritidis	S	S	S				S	S				S	S	S	S	S		S	R	S
	MALE	N.I.	YES	FAECES	monophasic typhimurium 1.4.[5].12:I:-	R	S	S				S	S				S	S	R	S	S		S	R	S
	MALE	N.I.	N.I.	FAECES	rissen	S	S	S				S	S				S	S	S	S	S		S	R	S
	MALE	N.I.	YES	FAECES	monophasic typhimurium 1.4.[5].12:I:-	R	S	S				R	S				S	S	R	R	S		S	R	S
	FEMALE	N.I.	YES	FAECES	typhimurium	R	S	S				S	S				S	S	S	S	S		S	R	S
	FEMALE	N.I.	YES	FAECES	monophasic typhimurium 1.4.[5].12:I:-	R	S	S				S	S				S	S	R	S	S		S	R	S
	FEMALE	N.I.	N.I.	FAECES	derby	S	S	S				S	S				S	S	S	S	S		S	R	S
	FEMALE	N.I.	YES	FAECES	N.I.	R	S	S				S	S				S	S	R	S	S		S	R	S
	MALE	N.I.	YES	FAECES	rissen	S	S	S				S	S				S	S	S	S	S		S	R	S
	FEMALE	N.I.	YES	BLOOD	derby	S	S	S				S	S				S	S	R	S	S		S	R	S
	FEMALE	N.I.	YES	FAECES	N.I.	R	S	S				S	S				S	S	R	S	S		S	R	S
	FEMALE	N.I.	YES	FAECES	bovismorbificans	R	R	R				R	R				S	S	S	R	S		S	R	S
	FEMALE	N.I.	YES	FAECES	monophasic typhimurium 1.4.[5].12:I:-	R	S	S				S	R				S	R	R	R	S		S	R	S
	FEMALE	N.I.	YES	FAECES	infantis	S	S	S				S	S				S	S	S	S	S		S	R	S
	MALE	N.I.	YES	FAECES	muenchen	S	S	S				R	S				S	S	S	R	S		S	R	S
	MALE	N.I.	YES	BLOOD	monophasic typhimurium 1.4.[5].12:I:-	R	S	S				S	S				S	S	S	S	S		S	R	S
	MALE	N.I.	YES	FAECES	N.I.	R	S	S				S	S				S	S	S	S	S		S	R	S
	FEMALE	N.I.	YES	FAECES	napoli	S	S	S				S	S				S	S	S	S	S		S	R	S
	FEMALE	N.I.	YES	FAECES	monophasic typhimurium 1.4.[5].12:I:-	R	S	S				S	S				S	S	R	S	S		S	R	S
	FEMALE	N.I.	YES	FAECES	typhimurium	R	S	S				S	S				S	S	S	S	S		S	R	S
	MALE	N.I.	N.I.	FAECES	enteritidis	R	S	S		S	S	S	S				S	S	R	R	S		R	R	S	S
	MALE	N.I.	N.I.	N.I.	monophasic typhimurium 1.4.[5].12:I:-	R	S	S				S	S				S	S	R	S	S		S	R	S
	MALE	N.I.	N.I.	FAECES	goldcoast	S	S	S				S	S				S	S	S	S	S		S	R	S
	MALE	N.I.	N.I.	FAECES	monophasic typhimurium 1.4.[5].12:I:-	R	S	S				S	S				S	S	S	S	S		S	R	S
	FEMALE	N.I.	N.I.	BLOOD	london	S	S	S				S	S				S	S	S	S	S		S	R	S
	MALE	N.I.	N.I.	FAECES	rissen	S	S	S				S	S				S	S	R	S	S		S	R	S
	MALE	N.I.	N.I.	FAECES	litchfield	S	S	S				S	S				S	S	S	S	S		S	R	S
	FEMALE	N.I.	YES	FAECES	monophasic typhimurium 1.4.[5].12:I:-	R	S	S				S	R				S	R	S	S	S		S	R	S
	FEMALE	N.I.	N.I.	FAECES	infantis	S	S	S				S	S				S	S	S	S	S		S	R	S
	MALE	N.I.	YES	BLOOD	napoli	S	S	S				S	S				S	S	S	S	S		S	R	S
	FEMALE	N.I.	YES	FAECES	N.I.	R	R	R		S	R	S	R				S	R	R	S	S		S	R	S	S
	MALE	4	YES	FAECES	monophasic typhimurium 1.4.[5].12:I:-	R	S	S				S	S				S	S	R	S	S		S	R	S
	MALE	N.I.	YES	FAECES	strathcona	S	S	S				S	S				S	S	S	S	S		S	R	S
	FEMALE	N.I.	N.I.	FAECES	enteritidis	S	S	S				S	S				S	S	R	S	S		S	R	S
	FEMALE	N.I.	N.I.	FAECES	derby	S	S	S				S	S				S	S	S	S	S		S	R	S
	FEMALE	N.I.	YES	FAECES	monophasic typhimurium 1.4.[5].12:I:-	R	S	S				S	S				R	S	R	R	S		S	R	S
	MALE	13	YES	FAECES	monophasic typhimurium 1.4.[5].12:I:-	R	S	S				S	S				S	S	R	S	S		S	R	S
	MALE	N.I.	no	FAECES	enteritidis	S	S	S				R	S				S	S	S	R	S		R	R	S
	FEMALE	N.I.	no	FAECES	subspii	S	S	S				S	S				S	S	S	S	S		S	R	S
	FEMALE	N.I.	YES	FAECES	enteritidis	S	S	S				S	S				S	S	S	S	S		S	R	S
	MALE	N.I.	no	FAECES	typhimurium	S	S	S				S	S				S	S	S	S	S		S	R	S
	MALE	N.I.	N.I.	FAECES	monophasic typhimurium 1.4.[5].12:I:-	S	S	S				S	S				S	S	R	S	S		S	R	S
	MALE	4	N.I.	FAECES	monophasic typhimurium 1.4.[5].12:I:-	S	S	S				S	S				S	S	R	S	S		S	R	S
	FEMALE	N.I.	N.I.	FAECES	rissen	S	S	S				S	S				S	S	S	S	S		S	R	S
	MALE	N.I.	N.I.	FAECES	enteritidis	S	S	S				R	S				S	S	S	R	S		S	R	S
	MALE	N.I.	no	FAECES	enteritidis	S	S	S				R	S				S	S	S	R	S		R	R	S
	FEMALE	N.I.	no	FAECES	enteritidis	S	S	S				R	S				S	S	S	R	S		R	R	S
	MALE	N.I.	N.I.	FAECES	monophasic typhimurium 1.4.[5].12:I:-	R	S	S				S	S				S	S	R	S	S		S	R	S
	FEMALE	N.I.	YES	FAECES	infantis	S	S	S		S	S	S	S				S	S	S	S	S		S	R	S	S
	MALE	N.I.	no	FAECES	monophasic typhimurium 1.4.[5].12:I:-	R	S	S				S	S				S	S	R	S	S		S	R	S
	MALE	N.I.	YES	FAECES	sandiego	S	S	S				S					R	S	R	R	S		S	R	S
	MALE	N.I.	YES	N.I.	monophasic typhimurium 1.4.[5].12:I:-	R	S	S				S	S				S	S	R	S	S		S	R	S
	MALE	N.I.	YES	BLOOD	rissen	S	S	S				S	S				S	S	R	S	S		S	R	S
	FEMALE	N.I.	N.I.	FAECES	enteritidis	S	S	S				R	S				S	S	S	R	S		R	R	S
	MALE	N.I.	YES	FAECES	enteritidis	S	S	S				R	S				S	S	S	R	S		R	R	S
	MALE	N.I.	YES	FAECES	monophasic typhimurium 1.4.[5].12:I:-	R	R	R		S	S	S	R				S	R	R	S	S		S	R	S	S
	FEMALE	N.I.	YES	FAECES	derby	S	S	S				S	S				S	S	R	S	S		S	R	S
	N.I.	34	N.I.	FAECES	newport	S	S	S				S	S				S	S	S	S	S		S	R	S
	FEMALE	N.I.	YES	FAECES	isangi	S	S	S				S	S				S	S	S	S	S		S	R	S
	MALE	N.I.	N.I.	FAECES	infantis	R	S	S				S	S				S	S	R	R	S		S	R	S
	MALE	N.I.	YES	FAECES	enteritidis	S	S	S				S	S				S	S	S	S	S		S	R	S
	MALE	N.I.	YES	FAECES	monophasic typhimurium 1.4.[5].12:I:-	R	S	S				S	S				S	S	R	S	S		S	R	S
	FEMALE	N.I.	YES	FAECES	monophasic typhimurium 1.4.[5].12:I:-	R	R	R		S	S	S	R				S	R	R	S	S		S	R	S	S
	N.I.	N.I.	YES	FAECES	monophasic typhimurium 1.4.[5].12:I:-	R	S	S				S	S				S	S	R	S	S		S	R	S
	FEMALE	N.I.	N.I.	FAECES	enteritidis	S	S	S				R	S				S	S	S	R	S		R	R	S
	FEMALE	N.I.	N.I.	FAECES	enteritidis	S	S	S				R	S				S	S	S	R	S		R	R	S
	N.I.	N.I.	N.I.	FAECES	monophasic typhimurium 1.4.[5].12:I:-	R	S	S				S	S				S	S	R	S	S		S	R	S
	FEMALE	N.I.	N.I.	FAECES	corvallis	S	S	S				S	S				S	S	S	S	S		S	R	S
	FEMALE	N.I.	N.I.	FAECES	mbandaka	S	S	S				S	S				S	S	S	S	S		S	R	S
	MALE	41	YES	FAECES	give	S	S	S				S	S				S	S	S	S	S		S	R	S
	MALE	N.I.	N.I.	FAECES	monophasic typhimurium 1.4.[5].12:I:-	R	S	S				S	S				S	S	R	S	S		S	R	S
	MALE	N.I.	no	FAECES	meleagridis	S	S	S				S	S				S	S	S	S	S		S	R	S
	FEMALE	N.I.	YES	FAECES	monophasic typhimurium 1.4.[5].12:I:-	R	S	S				S	S				S	S	R		S		S	R	S
	MALE	N.I.	YES	FAECES	typhimurium	R	S	S				S	S				S	S	R	S	S		S	R	S
	MALE	N.I.	N.I.	FAECES	monophasic typhimurium 1.4.[5].12:I:-	S	S	S				S	S				S	S	R	S	S		S	R	S
	MALE	N.I.	N.I.	FAECES	monophasic typhimurium 1.4.[5].12:I:-	S	S	S				S	S				S	S	R	S	S		S	R	S
	MALE	N.I.	YES	BLOOD	typhimurium	R	S	S				S	S				S	R	R	S	S		S	R	S
	MALE	N.I.	YES	BLOOD	london	S	S	S				S	S				S	S	S	S	S		S	R	S
	FEMALE	N.I.	N.I.	N.I.	london	R	S	S				S	S				R	S	R	R	S		S	R	S
	N.I.	N.I.	N.I.	N.I.	london	R	S	S				S	S				R	S	R	R	S		S	R	S
	MALE	N.I.	YES	FAECES	monophasic typhimurium 1.4.[5].12:I:-	R	S	S				S	S				S	S	R	S	S		S	R	S
	MALE	N.I.	YES	FAECES	monophasic typhimurium 1.4.[5].12:I:-	S	S	S				S	S				S	S	S	S	S		S	R	S
	N.I.	N.I.	YES	FAECES	monophasic typhimurium 1.4.[5].12:I:-	R	S	S				S	S				S	S	R	S	S		S	R	S
	N.I.	N.I.	N.I.	FAECES	derby	R	S	S				S	S				R	R	R	S	S		S	R	S
	MALE	N.I.	no	FAECES	Agona	S	S	S				S	S				S	S	S	R	S		S	R	S
	FEMALE	N.I.	YES	FAECES	stenley	S	S	S				S	S				S	S	S	S	S		S	R	S
	FEMALE	51	YES	FAECES	Agona	S	S	S				S	S				S	S	S	S	S		S	R	S
	MALE	N.I.	YES	FAECES	staleyville	S	S	S				S	S				S	S	S	S	S		S	R	S
	FEMALE	N.I.	N.I.	FAECES	monophasic typhimurium 1.4.[5].12:I:-	R	S	S				S	S				S	S	R	S	S		S	R	S
	FEMALE	N.I.	YES	FAECES	monophasic typhimurium 1.4.[5].12:I:-	R	S	S				S	S				S	S	R	S	S		S	R	S
	MALE	N.I.	YES	FAECES	monophasic typhimurium 1.4.[5].12:I:-	R	S	S				S	S				S	S	R	S	S		S	R	S
	FEMALE	N.I.	YES	FAECES	Agona	R	S	S				S	S				S	R	S	S	S		S	R	S
	FEMALE	N.I.	YES	FAECES	monophasic typhimurium 1.4.[5].12:I:-	R	S	S				S	S				S	S	R	S	S		S	R	S
	N.I.	N.I.	N.I.	FAECES	infantis	S	S	S				S	S				S	S	S	S	S		S	R	S
	MALE	N.I.	YES	FAECES	typhimurium	R	S	S				S	S				R	R	R	S	R		S	R	S
	FEMALE	N.I.	YES	FAECES	monophasic typhimurium 1.4.[5].12:I:-	R	S	S				S	S				S	S	R	S	S		S	R	S
	FEMALE	N.I.	YES	URINE	infantis	S	S	S				R	S				R	R	R	R	R		S	R	S
	N.I.	N.I.	N.I.	N.I.	monophasic typhimurium 1.4.[5].12:I:-	R	S	S				R	S				R	S	R	R	S		S	R	S
	N.I.	N.I.	YES	BLOOD	rissen	S	S	S				S	S				S	S	R	S	S		S	R	S
	MALE	N.I.	YES	FAECES	monophasic typhimurium 1.4.[5].12:I:-	R	S	S				S	S				S	S	R	S	S		S	R	S
	MALE	N.I.	N.I.	FAECES	enteritidis	S	S	S				R	S				S	S	S	R	S		R	R	S
	MALE	N.I.	N.I.	FAECES	enteritidis	S	S	S				R	S				S	S	R	R	S		S	R	S
	MALE	N.I.	N.I.	FAECES	infantis	S	S	S				S	S				S	S	S	S	S		S	R	S
	FEMALE	N.I.	N.I.	FAECES	enteritidis	S	S	S				R	S				S	S	S	R	S		R	R	S
	FEMALE	N.I.	N.I.	FAECES	enteritidis	S	S	S				R	S				S	S	S	R	S		R	R	S
	N.I.	N.I.	N.I.	FAECES	enteritidis	S	S	S				R	S				S	S	S	R	S		R	R	S
	FEMALE	N.I.	YES	FAECES	monophasic typhimurium 1.4.[5].12:I:-	R	S	R				R	S				S	S	R	R	S		S	R	S
	FEMALE	N.I.	YES	FAECES	monophasic typhimurium 1.4.[5].12:I:-	R	S	S				S	R				S	R	R	S	S		S	R	S
	MALE	N.I.	N.I.	FAECES	Urbana	S	S	S				S	S				S	S	S	S	S		S	R	S
	MALE	N.I.	YES	FAECES	livingstone	S	S	S				S	S				S	S	S	S	S		S	R	S
	N.I.	N.I.	no	FAECES	kottbus	S	S	S				S	S				S	S	S	S	S		S	R	S
	N.I.	N.I.	YES	FAECES	monophasic typhimurium 1.4.[5].12:I:-	R	S	S				R	S				S	S	R	S	S		S	R	S
	N.I.	N.I.	YES	N.I.	enteritidis	S	S	S				R	S				S	S	S	R	S		S	R	S
	MALE	N.I.	N.I.	FAECES	monophasic typhimurium 1.4.[5].12:I:-	R	S	S				S	S				S	S	S	S	S		S	R	S
	FEMALE	N.I.	YES	FAECES	typhimurium	R	S	S				R	S				S	R	R	R	S		S	R	S
	N.I.	N.I.	YES	FAECES	derby	S	S	S				S	S				S	S	S	S	S		S	R	S
	N.I.: No information
