# Supplementary material for: Antibiotic-Resistant Salmonella Circulation in the Human Population in Campania Region (2010–2023)
Source: Antibiotics (Basel). 2025 Feb 12;14(2):189. doi: 10.3390/antibiotics14020189 (PMC11851370; doi:10.3390/antibiotics14020189)
Supplement: Supplementary file 1 [file antibiotics-14-00189-s001.zip › Supplementary material S2.xlsx]

## Sheet: Foglio1
				Ampicillin	Cephotaxime	Cephtazidime	Cefixime	Cefoxitin	Amoxicillin/clavulanic acid	Nalidixic Acid	Gentamicin	Streptomycin	Kanamycin	Sulphonamides	Trimethoprim	Chloramphenicol	Tetracyclines	Ciprofloxacin	Tigecycline	Erythromycin	Colistin	Azithromycin	Meropenem	Pefloxacina	Sulfisoxazole
			2010	88.8889	0	0	33.3333		55.5556	22.2222	0	77.7778	11.1111	22.2222	33.3333	44.4444	66.6667	0	N.I.	N.I.	N.I.	N.I.	N.I.	N.I.	N.I.
			2011	24	0	4	4	0	8	4	0	44	4	32	0	20	40	0	N.I.	N.I.	N.I.	N.I.	N.I.	N.I.	N.I.
			2012	41.8605	2.27273	6.81818	4.65116	0	18.6047	4.7619	6.97674	38.0952	9.52381	40.4762	9.09091	19.0476	54.7619	0	N.I.	N.I.	N.I.	N.I.	N.I.	N.I.	N.I.
			2013	52.2727	13.6364	0	18.1818	4.54545	18.1818	34.0909	0	54.5455	2.27273	65.9091	2.27273	11.3636	72.7273	6.81818	N.I.	0	N.I.	N.I.	N.I.	N.I.	N.I.
			2014	57.6923	11.5385	11.5385	19.2308	3.84615	23.0769	30.7692	3.84615	53.8462	26.9231	61.5385	3.84615	38.4615	61.5385	15.3846	N.I.	4.54545	N.I.	N.I.	N.I.	N.I.	N.I.
			2015	44	4	0	4	0	0	8	4	36	4	40	13.0435	0	40	16	N.I.	100	N.I.	N.I.	N.I.	N.I.	N.I.
			2016	31.25	1.5625	1.5625	3.125	1.5625	6.25	18.75	14.0625	28.125	10.9375	39.0625	25	12.5	35.9375	25	N.I.	0	N.I.	N.I.	N.I.	N.I.	N.I.
			2017	49.1525	6.77966	5.08475	6.89655	0	11.8644	15.2542	8.62069	48.2759	6.89655	50.8475	13.4615	10.1695	52.5424	24.1379	N.I.	0	N.I.	N.I.	N.I.	N.I.	N.I.
			2018	31.8182	4.44444	2.22222	9.09091	0	20.4545	N.I.	0	47.7273	9.09091	43.1818	8.88889	6.66667	42.2222	24.4444	0	N.I.	0	100	0	N.I.	N.I.
			2019	41.8182	5.45455	5.45455	N.I.	0	14.2857	9.09091	10.9091	25	N.I.	N.I.	13.7255	12.963	41.8182	20	0	N.I.	3.92157	96.2963	0	100	33.3333
			2020	42	10	8	N.I.	N.I.	N.I.	20	0	N.I.	N.I.	N.I.	16	4	38	22.449	2	N.I.	14	100	0	N.I.	N.I.
			2021	24.6575	4.10959	4.10959	N.I.	0	0	5.47945	5.47945	N.I.	N.I.	N.I.	10.9589	8.21918	26.0274	5.55556	0	N.I.	12.3288	100	0	27.2727	18.1818
			2022	45.8333	4.16667	4.16667	N.I.	0	16.6667	11.6667	9.2437	N.I.	N.I.	N.I.	5.83333	9.16667	45	18.3333	0	N.I.	9.16667	100	0	0	N.I.
			2023	50	0	2.27273	N.I.	N.I.	N.I.	25	2.27273	N.I.	N.I.	N.I.	13.6364	15.9091	56.8182	30.2326	4.54545	N.I.	9.09091	100	0	N.I.	N.I.
			N.I.: No information
